# Supplementary material for: Genetic dissection of regulation by a repressing and novel activating corrinoid riboswitch enables engineering of synthetic riboswitches
Source: mBio. 2023 Oct 12;14(5):e01588-23. doi: 10.1128/mbio.01588-23 (PMC10653944; doi:10.1128/mbio.01588-23)
Supplement: Table S1 — Strain list for this study. [file mbio.01588-23-s0002.xlsx]

## Sheet: Strain Table
Strain ID	Genotype	Description	Source	Riboswitch DNA Sequence	Link to Benchling File
KK642	Em his nprE18 aprE3 eglSΔ102 bglT/bglSΔEV lacA::PxylA-comK loxP-Pveg-btuFCDR queG::loxP	riboswitch reporter parental strain	Kennedy et al. 2022	N/A	https://benchling.com/s/seq-h05ItQcxsungb7ZQzKY1?m=slm-Kxm7iMehmr8rau4AwUtf
KK669	KK642 amyE::Pveg-(P. megaterium)metE riboswitch-GFP	P. megaterium metE riboswitch reporter	Kennedy et al. 2022	ATGCATCAGGTGCTGTGTAACGAATGTACGCAGCTTAAAAGGGAAGACCGGTGAAAAGCCGGCGCGGTCCCGCCACTGTAATGGGGAGCAACTTATTAACCACTGTTTCATGTTGAAATGGGAAGGGATAAGAAGCGATGAACCTAAGTCAGGAGACCTGCCTGTTGTATGCACTTAAGCTCTACGGGATATAGAGAGGAGTGAGGAATACGTGTTGAGAAAAACAGGCTATCTCAACTTTAGTTAAGTATGCGTATCATCTCTCTTTTCATTTCGAAAAGAGAGATTTTTT	https://benchling.com/s/seq-Ye5SD2HfX6TKPBBpPDQX?m=slm-KE0w0utf3eVcj6yxfIlu
KK695	KK642 amyE::Pveg-(S.ovata)cobT-riboswitch-GFP	S. ovata cobT riboswitch reporter	Kennedy et al. 2022	CCATACAGGTGCCTCTTAGTAAGCTAAGAGGAGAATAGGGAAGTTCGGAAGGATTCATAAATCCTTAAACGACGCGGTCGCGCCACTGTAATCGGGAAAGAATGCTTTTATTATGCCACCGGCAAGCGGGAAGGCAAGGGTGTTCTTATGAACCGTAAGCCAGGAGACCTGCCTGTTTTGGCTGTTATTTACCTCCGCGCCAGAGGTAGTACCAGAAGGACAGGATTTTATGAAAATATAACCCTGGCTCTTTTGGGCTAAGGTTTTTTTT	https://benchling.com/s/seq-sy812FkaOFGyznvRujL8?m=slm-Vr3syLCELVfTpN3Glt3V
KK702	KK642 amyE::Pveg-(S.ovata)nikA-riboswitch-GFP	S. ovata nikA riboswitch reporter	Kennedy et al. 2022	ATTGAGATAGGTGCCCATTAGGGCTTAATAGGGAAGACCGGTTAAAAGCCGGCGCGGTCCCGCCACTGTAACGGGGAGTAAGCTTAAGATATACCACTGGGACAACAGTCTTGGGAAGGTTTAAGCAAACCATGATCCGGAGCCAGGAGAACTGCCTGTCTGACAATCACCGTTTTTCACCCACGCGGTATGGGGAGGGGATTACAGTTAAGTGCGCTATTAGGTATTTTGCTGAATTCACTCCTGGCTTTACACCAGGAGTTTTT	https://benchling.com/s/seq-GN6M3An8Z7oqzclIvJ9O?m=slm-HFPqxSOd8aMmdBug85aN
KK908	KK642 amyE::Pveg-(A. halodurans)cobT riboswitch-GFP	A. halodurans cobT riboswitch reporter	This study	CTTCTTAGGTGCCTCATTTGTAGGAGAATAGGGAAGTTCTGAAACGACGCGGAGCCCGCCACTGTAGTCGAGGAGCTGCTACAATACCACTGGGAAACTGGGAAGGTGTAGCATGCGATGAATCGGAGCCAGGAGACCTGCCTAAGAAGATGCGCTGTCATTGATGAGGCATGGCATACCCTCAGCTTATTTAAGCTGGGGTTTTTT	https://benchling.com/s/seq-u4ZEpQIBWPPfFJVOGDZ1?m=slm-TNVjO1BYrvoxRdZ920PL
BP521	KK642 amyE::Pveg-(P. megaterium)metE riboswitch T68A-GFP	P. megaterium metE riboswitch mutant T68A reporter	This study	ATGCATCAGGTGCTGTGTAACGAATGTACGCAGCTTAAAAGGGAAGACCGGTGAAAAGCCGGCGCGGACCCGCCACTGTAATGGGGAGCAACTTATTAACCACTGTTTCATGTTGAAATGGGAAGGGATAAGAAGCGATGAACCTAAGTCAGGAGACCTGCCTGTTGTATGCACTTAAGCTCTACGGGATATAGAGAGGAGTGAGGAATACGTGTTGAGAAAAACAGGCTATCTCAACTTTAGTTAAGTATGCGTATCATCTCTCTTTTCATTTCGAAAAGAGAGATTTTTT	https://benchling.com/s/seq-voHqxO0sXWJPP72bg2M9?m=slm-e6apiaSsefM7Zs4tYR1p
BP519	KK642 amyE::Pveg-(P. megaterium)metE riboswitch C69G-GFP	P. megaterium metE riboswitch mutant C69G reporter	This study	ATGCATCAGGTGCTGTGTAACGAATGTACGCAGCTTAAAAGGGAAGACCGGTGAAAAGCCGGCGCGGTGCCGCCACTGTAATGGGGAGCAACTTATTAACCACTGTTTCATGTTGAAATGGGAAGGGATAAGAAGCGATGAACCTAAGTCAGGAGACCTGCCTGTTGTATGCACTTAAGCTCTACGGGATATAGAGAGGAGTGAGGAATACGTGTTGAGAAAAACAGGCTATCTCAACTTTAGTTAAGTATGCGTATCATCTCTCTTTTCATTTCGAAAAGAGAGATTTTTT	https://benchling.com/s/seq-KsxzgQE9Q6Pzr1HLECD3?m=slm-PVUq13CH1x8MKFNH0vC3
BP407	KK642 amyE::Pveg-(P. megaterium)metE riboswitch C70G-GFP	P. megaterium metE riboswitch mutant C70G reporter	This study	ATGCATCAGGTGCTGTGTAACGAATGTACGCAGCTTAAAAGGGAAGACCGGTGAAAAGCCGGCGCGGTCGCGCCACTGTAATGGGGAGCAACTTATTAACCACTGTTTCATGTTGAAATGGGAAGGGATAAGAAGCGATGAACCTAAGTCAGGAGACCTGCCTGTTGTATGCACTTAAGCTCTACGGGATATAGAGAGGAGTGAGGAATACGTGTTGAGAAAAACAGGCTATCTCAACTTTAGTTAAGTATGCGTATCATCTCTCTTTTCATTTCGAAAAGAGAGATTTTTT	https://benchling.com/s/seq-gYifHRLqgHjGeqJVCL0f?m=slm-SqBhWddu1QSGUt37NDWL
BP517	KK642 amyE::Pveg-(P. megaterium)metE riboswitch C71G-GFP	P. megaterium metE riboswitch mutant C71G reporter	This study	ATGCATCAGGTGCTGTGTAACGAATGTACGCAGCTTAAAAGGGAAGACCGGTGAAAAGCCGGCGCGGTCCGGCCACTGTAATGGGGAGCAACTTATTAACCACTGTTTCATGTTGAAATGGGAAGGGATAAGAAGCGATGAACCTAAGTCAGGAGACCTGCCTGTTGTATGCACTTAAGCTCTACGGGATATAGAGAGGAGTGAGGAATACGTGTTGAGAAAAACAGGCTATCTCAACTTTAGTTAAGTATGCGTATCATCTCTCTTTTCATTTCGAAAAGAGAGATTTTTT	https://benchling.com/s/seq-5xTYTETbCjyC9uiQFkpw?m=slm-BjOnwWcFMSNZbxC5ejLf
BP574	KK642 amyE::Pveg-(P. megaterium)metE riboswitch G72C-GFP	P. megaterium metE riboswitch mutant G72C reporter	This study	ATGCATCAGGTGCTGTGTAACGAATGTACGCAGCTTAAAAGGGAAGACCGGTGAAAAGCCGGCGCGGTCCCCCCACTGTAATGGGGAGCAACTTATTAACCACTGTTTCATGTTGAAATGGGAAGGGATAAGAAGCGATGAACCTAAGTCAGGAGACCTGCCTGTTGTATGCACTTAAGCTCTACGGGATATAGAGAGGAGTGAGGAATACGTGTTGAGAAAAACAGGCTATCTCAACTTTAGTTAAGTATGCGTATCATCTCTCTTTTCATTTCGAAAAGAGAGATTTTTT	https://benchling.com/s/seq-BDD4nxfSaHnu5NOe1z29?m=slm-SJ29NQ7bYbxU2qBHc9CV
BP543	KK642 amyE::Pveg-(P. megaterium)metE riboswitch A189T-GFP	P. megaterium metE riboswitch mutant A189T reporter	This study	ATGCATCAGGTGCTGTGTAACGAATGTACGCAGCTTAAAAGGGAAGACCGGTGAAAAGCCGGCGCGGTCCCGCCACTGTAATGGGGAGCAACTTATTAACCACTGTTTCATGTTGAAATGGGAAGGGATAAGAAGCGATGAACCTAAGTCAGGAGACCTGCCTGTTGTATGCACTTAAGCTCTACGGGTTATAGAGAGGAGTGAGGAATACGTGTTGAGAAAAACAGGCTATCTCAACTTTAGTTAAGTATGCGTATCATCTCTCTTTTCATTTCGAAAAGAGAGATTTTTT	https://benchling.com/s/seq-ltB8hcWS6HnWJB7hWShL?m=slm-xiRqOqStAXqVISbevL9d
BP537	KK642 amyE::Pveg-(P. megaterium)metE riboswitch G188C-GFP	P. megaterium metE riboswitch mutant G188C reporter	This study	ATGCATCAGGTGCTGTGTAACGAATGTACGCAGCTTAAAAGGGAAGACCGGTGAAAAGCCGGCGCGGTCCCGCCACTGTAATGGGGAGCAACTTATTAACCACTGTTTCATGTTGAAATGGGAAGGGATAAGAAGCGATGAACCTAAGTCAGGAGACCTGCCTGTTGTATGCACTTAAGCTCTACGGCATATAGAGAGGAGTGAGGAATACGTGTTGAGAAAAACAGGCTATCTCAACTTTAGTTAAGTATGCGTATCATCTCTCTTTTCATTTCGAAAAGAGAGATTTTTT	https://benchling.com/s/seq-BUCyEthQdNFpqjio43iY?m=slm-wsnVucM2peMPTDSTZyPV
BP409	KK642 amyE::Pveg-(P. megaterium)metE riboswitch G187C-GFP	P. megaterium metE riboswitch mutant G187C reporter	This study	ATGCATCAGGTGCTGTGTAACGAATGTACGCAGCTTAAAAGGGAAGACCGGTGAAAAGCCGGCGCGGTCCCGCCACTGTAATGGGGAGCAACTTATTAACCACTGTTTCATGTTGAAATGGGAAGGGATAAGAAGCGATGAACCTAAGTCAGGAGACCTGCCTGTTGTATGCACTTAAGCTCTACGCGATATAGAGAGGAGTGAGGAATACGTGTTGAGAAAAACAGGCTATCTCAACTTTAGTTAAGTATGCGTATCATCTCTCTTTTCATTTCGAAAAGAGAGATTTTTT	https://benchling.com/s/seq-KP4foIh7rsJXW6fYfaUZ?m=slm-RpTTfutczq2cDY3yKmup
BP535	KK642 amyE::Pveg-(P. megaterium)metE riboswitch G186C-GFP	P. megaterium metE riboswitch mutant G186C reporter	This study	ATGCATCAGGTGCTGTGTAACGAATGTACGCAGCTTAAAAGGGAAGACCGGTGAAAAGCCGGCGCGGTCCCGCCACTGTAATGGGGAGCAACTTATTAACCACTGTTTCATGTTGAAATGGGAAGGGATAAGAAGCGATGAACCTAAGTCAGGAGACCTGCCTGTTGTATGCACTTAAGCTCTACCGGATATAGAGAGGAGTGAGGAATACGTGTTGAGAAAAACAGGCTATCTCAACTTTAGTTAAGTATGCGTATCATCTCTCTTTTCATTTCGAAAAGAGAGATTTTTT	https://benchling.com/s/seq-rwG3ah4km0vZB4Rgk53M?m=slm-ayFQjc6POC8MUNDc5Bj3
BP576	KK642 amyE::Pveg-(P. megaterium)metE riboswitch C185G-GFP	P. megaterium metE riboswitch mutant C185G reporter	This study	ATGCATCAGGTGCTGTGTAACGAATGTACGCAGCTTAAAAGGGAAGACCGGTGAAAAGCCGGCGCGGTCCCGCCACTGTAATGGGGAGCAACTTATTAACCACTGTTTCATGTTGAAATGGGAAGGGATAAGAAGCGATGAACCTAAGTCAGGAGACCTGCCTGTTGTATGCACTTAAGCTCTAGGGGATATAGAGAGGAGTGAGGAATACGTGTTGAGAAAAACAGGCTATCTCAACTTTAGTTAAGTATGCGTATCATCTCTCTTTTCATTTCGAAAAGAGAGATTTTTT	https://benchling.com/s/seq-Pd5XqKo0BP0dYWOFh38k?m=slm-rISPTSanEE6rv6S6LdKP
BP541	KK642 amyE::Pveg-(P. megaterium)metE riboswitch C69G-G188C-GFP	P. megaterium metE riboswitch mutant C69G-G188C reporter	This study	ATGCATCAGGTGCTGTGTAACGAATGTACGCAGCTTAAAAGGGAAGACCGGTGAAAAGCCGGCGCGGTGCCGCCACTGTAATGGGGAGCAACTTATTAACCACTGTTTCATGTTGAAATGGGAAGGGATAAGAAGCGATGAACCTAAGTCAGGAGACCTGCCTGTTGTATGCACTTAAGCTCTACGGCATATAGAGAGGAGTGAGGAATACGTGTTGAGAAAAACAGGCTATCTCAACTTTAGTTAAGTATGCGTATCATCTCTCTTTTCATTTCGAAAAGAGAGATTTTTT	https://benchling.com/s/seq-CWZ54ADu9IFV8vOJsOeY?m=slm-AWF6U6As7hdpQFPzuNoi
BP411	KK642 amyE::Pveg-(P. megaterium)metE riboswitch C70G-G187C-GFP	P. megaterium metE riboswitch mutant C70G-G187C reporter	This study	ATGCATCAGGTGCTGTGTAACGAATGTACGCAGCTTAAAAGGGAAGACCGGTGAAAAGCCGGCGCGGTCGCGCCACTGTAATGGGGAGCAACTTATTAACCACTGTTTCATGTTGAAATGGGAAGGGATAAGAAGCGATGAACCTAAGTCAGGAGACCTGCCTGTTGTATGCACTTAAGCTCTACGCGATATAGAGAGGAGTGAGGAATACGTGTTGAGAAAAACAGGCTATCTCAACTTTAGTTAAGTATGCGTATCATCTCTCTTTTCATTTCGAAAAGAGAGATTTTTT	https://benchling.com/s/seq-z292xS38Dp3Ugh8bZGsO?m=slm-tyLtA0Pl4NLNL0F57urF
BP539	KK642 amyE::Pveg-(P. megaterium)metE riboswitch C71G-G186C-GFP	P. megaterium metE riboswitch mutant C71G-G186C reporter	This study	ATGCATCAGGTGCTGTGTAACGAATGTACGCAGCTTAAAAGGGAAGACCGGTGAAAAGCCGGCGCGGTCCGGCCACTGTAATGGGGAGCAACTTATTAACCACTGTTTCATGTTGAAATGGGAAGGGATAAGAAGCGATGAACCTAAGTCAGGAGACCTGCCTGTTGTATGCACTTAAGCTCTACCGGATATAGAGAGGAGTGAGGAATACGTGTTGAGAAAAACAGGCTATCTCAACTTTAGTTAAGTATGCGTATCATCTCTCTTTTCATTTCGAAAAGAGAGATTTTTT	https://benchling.com/s/seq-l84vm6UJSnNM6x6z3WUW?m=slm-Ypn7j07NCcVx5iwnkMsd
BP578	KK642 amyE::Pveg-(P. megaterium)metE riboswitch G72C-C185G-GFP	P. megaterium metE riboswitch mutant G72C-C185G reporter	This study	ATGCATCAGGTGCTGTGTAACGAATGTACGCAGCTTAAAAGGGAAGACCGGTGAAAAGCCGGCGCGGTCCCCCCACTGTAATGGGGAGCAACTTATTAACCACTGTTTCATGTTGAAATGGGAAGGGATAAGAAGCGATGAACCTAAGTCAGGAGACCTGCCTGTTGTATGCACTTAAGCTCTAGGGGATATAGAGAGGAGTGAGGAATACGTGTTGAGAAAAACAGGCTATCTCAACTTTAGTTAAGTATGCGTATCATCTCTCTTTTCATTTCGAAAAGAGAGATTTTTT	https://benchling.com/s/seq-M3E45ymTmUAfCpfiBhZr?m=slm-v3BSojhfWVAX0Hx86hkJ
BP417	KK642 amyE::Pveg-(P. megaterium)metE riboswitch C174G-C182G-GFP	P. megaterium metE riboswitch mutant C174G-C182G reporter	This study	ATGCATCAGGTGCTGTGTAACGAATGTACGCAGCTTAAAAGGGAAGACCGGTGAAAAGCCGGCGCGGTCCCGCCACTGTAATGGGGAGCAACTTATTAACCACTGTTTCATGTTGAAATGGGAAGGGATAAGAAGCGATGAACCTAAGTCAGGAGACCTGCCTGTTGTATGCAGTTAAGCTGTACGGGATATAGAGAGGAGTGAGGAATACGTGTTGAGAAAAACAGGCTATCTCAACTTTAGTTAAGTATGCGTATCATCTCTCTTTTCATTTCGAAAAGAGAGATTTTTT	https://benchling.com/s/seq-giMakuDaBDaEzC6QpPOb?m=slm-oCxzhnUYuBzx7DXirSEo
BP397	KK642 amyE::Pveg-(P. megaterium)metE riboswitch G194C-G201C-GFP	P. megaterium metE riboswitch mutant G194C-G201C reporter	This study	ATGCATCAGGTGCTGTGTAACGAATGTACGCAGCTTAAAAGGGAAGACCGGTGAAAAGCCGGCGCGGTCCCGCCACTGTAATGGGGAGCAACTTATTAACCACTGTTTCATGTTGAAATGGGAAGGGATAAGAAGCGATGAACCTAAGTCAGGAGACCTGCCTGTTGTATGCACTTAAGCTCTACGGGATATACAGAGGACTGAGGAATACGTGTTGAGAAAAACAGGCTATCTCAACTTTAGTTAAGTATGCGTATCATCTCTCTTTTCATTTCGAAAAGAGAGATTTTTT	https://benchling.com/s/seq-5YGIcbN374zFGHJ8XbGo?m=slm-cfkrBJLpHfNNegbsZ0WZ
BP419	KK642 amyE::Pveg-(P. megaterium)metE riboswitch C174G-C182G-G194C-G201C-GFP	P. megaterium metE riboswitch mutant C174G-C182G-G194C-G201C reporter	This study	ATGCATCAGGTGCTGTGTAACGAATGTACGCAGCTTAAAAGGGAAGACCGGTGAAAAGCCGGCGCGGTCCCGCCACTGTAATGGGGAGCAACTTATTAACCACTGTTTCATGTTGAAATGGGAAGGGATAAGAAGCGATGAACCTAAGTCAGGAGACCTGCCTGTTGTATGCAGTTAAGCTGTACGGGATATACAGAGGACTGAGGAATACGTGTTGAGAAAAACAGGCTATCTCAACTTTAGTTAAGTATGCGTATCATCTCTCTTTTCATTTCGAAAAGAGAGATTTTTT	https://benchling.com/s/seq-snamQUqIsHzoExZEsUkr?m=slm-EFuqjv1ubu0Rvz5Wn0o4
BP421	KK642 amyE::Pveg-(P. megaterium)metE riboswitch C263G-C270G-GFP	P. megaterium metE riboswitch mutant C263G-C270G reporter	This study	ATGCATCAGGTGCTGTGTAACGAATGTACGCAGCTTAAAAGGGAAGACCGGTGAAAAGCCGGCGCGGTCCCGCCACTGTAATGGGGAGCAACTTATTAACCACTGTTTCATGTTGAAATGGGAAGGGATAAGAAGCGATGAACCTAAGTCAGGAGACCTGCCTGTTGTATGCACTTAAGCTCTACGGGATATAGAGAGGAGTGAGGAATACGTGTTGAGAAAAACAGGCTATCTCAACTTTAGTTAAGTATGCGTATCATCTGTCTTTTGATTTCGAAAAGAGAGATTTTTT	https://benchling.com/s/seq-4W6rKLN2TfWDAVMS4eez?m=slm-yFJGNUal2u9aW0vrNg5Z
BP423	KK642 amyE::Pveg-(P. megaterium)metE riboswitch G276C-G283C-GFP	P. megaterium metE riboswitch mutant G276C-G283C reporter	This study	ATGCATCAGGTGCTGTGTAACGAATGTACGCAGCTTAAAAGGGAAGACCGGTGAAAAGCCGGCGCGGTCCCGCCACTGTAATGGGGAGCAACTTATTAACCACTGTTTCATGTTGAAATGGGAAGGGATAAGAAGCGATGAACCTAAGTCAGGAGACCTGCCTGTTGTATGCACTTAAGCTCTACGGGATATAGAGAGGAGTGAGGAATACGTGTTGAGAAAAACAGGCTATCTCAACTTTAGTTAAGTATGCGTATCATCTCTCTTTTCATTTCCAAAAGACAGATTTTTT	https://benchling.com/s/seq-5vOMWY1rmyGCb6sjOIjO?m=slm-anTBzFZIDM94B9IZDALP
BP425	KK642 amyE::Pveg-(P. megaterium)metE riboswitch C263G-C270G-G276C-G283C-GFP	P. megaterium metE riboswitch mutant C263G-C270G-G276C-G283C reporter	This study	ATGCATCAGGTGCTGTGTAACGAATGTACGCAGCTTAAAAGGGAAGACCGGTGAAAAGCCGGCGCGGTCCCGCCACTGTAATGGGGAGCAACTTATTAACCACTGTTTCATGTTGAAATGGGAAGGGATAAGAAGCGATGAACCTAAGTCAGGAGACCTGCCTGTTGTATGCACTTAAGCTCTACGGGATATAGAGAGGAGTGAGGAATACGTGTTGAGAAAAACAGGCTATCTCAACTTTAGTTAAGTATGCGTATCATCTGTCTTTTGATTTCCAAAAGACAGATTTTTT	https://benchling.com/s/seq-Ie0zpvhM2v9j2ZGzFtFy?m=slm-f8dNS0RIg2NvpYvaAgov
BP540	KK642 amyE::Pveg-(P. megaterium)metE riboswitch C174G-C182G-G194C-G201C-C263G-C270G-G276C-G283C-GFP	P. megaterium metE riboswitch mutant C174G-C182G-G194C-G201C-C263G-C270G-G276C-G283C aka Compensatory reporter	This study	ATGCATCAGGTGCTGTGTAACGAATGTACGCAGCTTAAAAGGGAAGACCGGTGAAAAGCCGGCGCGGTCCCGCCACTGTAATGGGGAGCAACTTATTAACCACTGTTTCATGTTGAAATGGGAAGGGATAAGAAGCGATGAACCTAAGTCAGGAGACCTGCCTGTTGTATGCAGTTAAGCTGTACGGGATATACAGAGGACTGAGGAATACGTGTTGAGAAAAACAGGCTATCTCAACTTTAGTTAAGTATGCGTATCATCTGTCTTTTGATTTCCAAAAGACAGATTTTTT	https://benchling.com/s/seq-3pELSKHd4eHZcyRyLgZ8?m=slm-m4GMaYOkxSiQeLfPbrPf
BP413	KK642 amyE::Pveg-(P. megaterium)metE riboswitch AAG177-179CT-GFP	P. megaterium metE riboswitch mutant AAG177-179CT reporter	This study	ATGCATCAGGTGCTGTGTAACGAATGTACGCAGCTTAAAAGGGAAGACCGGTGAAAAGCCGGCGCGGTCCCGCCACTGTAATGGGGAGCAACTTATTAACCACTGTTTCATGTTGAAATGGGAAGGGATAAGAAGCGATGAACCTAAGTCAGGAGACCTGCCTGTTGTATGCACTTCTCTCTACGGGATATAGAGAGGAGTGAGGAATACGTGTTGAGAAAAACAGGCTATCTCAACTTTAGTTAAGTATGCGTATCATCTCTCTTTTCATTTCGAAAAGAGAGATTTTTT	https://benchling.com/s/seq-RcDguM4YYC9R7iOHOSP2?m=slm-9oYZWDTjfcRupiCDYWy7
BP533	KK642 amyE::Pveg-(P. megaterium)metE riboswitch C70G-AAT177-179CT-GFP	P. megaterium metE riboswitch mutant C70G-AAT177-179CT reporter	This study	ATGCATCAGGTGCTGTGTAACGAATGTACGCAGCTTAAAAGGGAAGACCGGTGAAAAGCCGGCGCGGTCGCGCCACTGTAATGGGGAGCAACTTATTAACCACTGTTTCATGTTGAAATGGGAAGGGATAAGAAGCGATGAACCTAAGTCAGGAGACCTGCCTGTTGTATGCACTTCTCTCTACGGGATATAGAGAGGAGTGAGGAATACGTGTTGAGAAAAACAGGCTATCTCAACTTTAGTTAAGTATGCGTATCATCTCTCTTTTCATTTCGAAAAGAGAGATTTTTT	https://benchling.com/s/seq-DZeG2taVUD2GyZYhkoh8?m=slm-22YYTTjy6W1J5SWFbO29
BP311	KK642 amyE::Pveg-(A. halodurans)cobT riboswitch G54C-GFP	A. halodurans cobT riboswitch mutant G54C reporter	This study	CTTCTTAGGTGCCTCATTTGTAGGAGAATAGGGAAGTTCTGAAACGACGCGGACCCCGCCACTGTAGTCGAGGAGCTGCTACAATACCACTGGGAAACTGGGAAGGTGTAGCATGCGATGAATCGGAGCCAGGAGACCTGCCTAAGAAGATGCGCTGTCATTGATGAGGCATGGCATACCCTCAGCTTATTTAAGCTGGGGTTTTTT	https://benchling.com/s/seq-sCzsBr6AbBxwKnSRHOp2?m=slm-NCRLU7tj7oZDGVmuwqgr
BP401	KK642 amyE::Pveg-(A. halodurans)cobT riboswitch C55G-GFP	A. halodurans cobT riboswitch mutant C55G reporter	This study	CTTCTTAGGTGCCTCATTTGTAGGAGAATAGGGAAGTTCTGAAACGACGCGGAGGCCGCCACTGTAGTCGAGGAGCTGCTACAATACCACTGGGAAACTGGGAAGGTGTAGCATGCGATGAATCGGAGCCAGGAGACCTGCCTAAGAAGATGCGCTGTCATTGATGAGGCATGGCATACCCTCAGCTTATTTAAGCTGGGGTTTTTT	https://benchling.com/s/seq-J9O353mLrG0qcXjZ4ukB?m=slm-dcRAiMy8tuJbRe0R0acm
BP313	KK642 amyE::Pveg-(A. halodurans)cobT riboswitch C56G-GFP	A. halodurans cobT riboswitch mutant C56G reporter	This study	CTTCTTAGGTGCCTCATTTGTAGGAGAATAGGGAAGTTCTGAAACGACGCGGAGCGCGCCACTGTAGTCGAGGAGCTGCTACAATACCACTGGGAAACTGGGAAGGTGTAGCATGCGATGAATCGGAGCCAGGAGACCTGCCTAAGAAGATGCGCTGTCATTGATGAGGCATGGCATACCCTCAGCTTATTTAAGCTGGGGTTTTTT	https://benchling.com/s/seq-YczHBob92aElTWPnDKnf?m=slm-BS7m8RlgOo54cqdAswEm
BP315	KK642 amyE::Pveg-(A. halodurans)cobT riboswitch C57G-GFP	A. halodurans cobT riboswitch mutant C57G reporter	This study	CTTCTTAGGTGCCTCATTTGTAGGAGAATAGGGAAGTTCTGAAACGACGCGGAGCCGGCCACTGTAGTCGAGGAGCTGCTACAATACCACTGGGAAACTGGGAAGGTGTAGCATGCGATGAATCGGAGCCAGGAGACCTGCCTAAGAAGATGCGCTGTCATTGATGAGGCATGGCATACCCTCAGCTTATTTAAGCTGGGGTTTTTT	https://benchling.com/s/seq-bvRYixUxlcUpDUedkMNI?m=slm-JcKcJVVfN4Nt567xZ7ZQ
BP317	KK642 amyE::Pveg-(A. halodurans)cobT riboswitch G58C-GFP	A. halodurans cobT riboswitch mutant G58C reporter	This study	CTTCTTAGGTGCCTCATTTGTAGGAGAATAGGGAAGTTCTGAAACGACGCGGAGCCCCCCACTGTAGTCGAGGAGCTGCTACAATACCACTGGGAAACTGGGAAGGTGTAGCATGCGATGAATCGGAGCCAGGAGACCTGCCTAAGAAGATGCGCTGTCATTGATGAGGCATGGCATACCCTCAGCTTATTTAAGCTGGGGTTTTTT	https://benchling.com/s/seq-DoKL2WAu0QQmscXZEyKa?m=slm-UAAoF4R0UyMfaXSzkFjA
BP325	KK642 amyE::Pveg-(A. halodurans)cobT riboswitch C175G-GFP	A. halodurans cobT riboswitch mutant C175G reporter	This study	CTTCTTAGGTGCCTCATTTGTAGGAGAATAGGGAAGTTCTGAAACGACGCGGAGCCCGCCACTGTAGTCGAGGAGCTGCTACAATACCACTGGGAAACTGGGAAGGTGTAGCATGCGATGAATCGGAGCCAGGAGACCTGCCTAAGAAGATGCGCTGTCATTGATGAGGCATGGGATACCCTCAGCTTATTTAAGCTGGGGTTTTTT	https://benchling.com/s/seq-j2bUIu2zK6VwyQgc8gFH?m=slm-y9yGoAYm3EuCogZ0FCjq
BP323	KK642 amyE::Pveg-(A. halodurans)cobT riboswitch G174C-GFP	A. halodurans cobT riboswitch mutant G174C reporter	This study	CTTCTTAGGTGCCTCATTTGTAGGAGAATAGGGAAGTTCTGAAACGACGCGGAGCCCGCCACTGTAGTCGAGGAGCTGCTACAATACCACTGGGAAACTGGGAAGGTGTAGCATGCGATGAATCGGAGCCAGGAGACCTGCCTAAGAAGATGCGCTGTCATTGATGAGGCATGCCATACCCTCAGCTTATTTAAGCTGGGGTTTTTT	https://benchling.com/s/seq-MKnsVztPXd4c6HfhboIY?m=slm-l3EYbRhBmgqgdJLkfoba
BP321	KK642 amyE::Pveg-(A. halodurans)cobT riboswitch G173C-GFP	A. halodurans cobT riboswitch mutant G173C reporter	This study	CTTCTTAGGTGCCTCATTTGTAGGAGAATAGGGAAGTTCTGAAACGACGCGGAGCCCGCCACTGTAGTCGAGGAGCTGCTACAATACCACTGGGAAACTGGGAAGGTGTAGCATGCGATGAATCGGAGCCAGGAGACCTGCCTAAGAAGATGCGCTGTCATTGATGAGGCATCGCATACCCTCAGCTTATTTAAGCTGGGGTTTTTT	https://benchling.com/s/seq-keW2RkRWL2sswxlBCruA?m=slm-dfyycUofCQsctvtNCI1q
BP319	KK642 amyE::Pveg-(A. halodurans)cobT riboswitch T172A-GFP	A. halodurans cobT riboswitch mutant T172A reporter	This study	CTTCTTAGGTGCCTCATTTGTAGGAGAATAGGGAAGTTCTGAAACGACGCGGAGCCCGCCACTGTAGTCGAGGAGCTGCTACAATACCACTGGGAAACTGGGAAGGTGTAGCATGCGATGAATCGGAGCCAGGAGACCTGCCTAAGAAGATGCGCTGTCATTGATGAGGCAAGGCATACCCTCAGCTTATTTAAGCTGGGGTTTTTT	https://benchling.com/s/seq-R2x9Lkrmj3BwzqbSqFvu?m=slm-hHVKULYbY5zl0KdTrkj8
BP491	KK642 amyE::Pveg-(A. halodurans)cobT riboswitch T172G-GFP	A. halodurans cobT riboswitch mutant T172G reporter	This study	CTTCTTAGGTGCCTCATTTGTAGGAGAATAGGGAAGTTCTGAAACGACGCGGAGCCCGCCACTGTAGTCGAGGAGCTGCTACAATACCACTGGGAAACTGGGAAGGTGTAGCATGCGATGAATCGGAGCCAGGAGACCTGCCTAAGAAGATGCGCTGTCATTGATGAGGCAGGGCATACCCTCAGCTTATTTAAGCTGGGGTTTTTT	https://benchling.com/s/seq-3Ys1v1tSOuccasekKVPk?m=slm-sD4QVbOvwXne8O4qHFZm
BP399	KK642 amyE::Pveg-(A. halodurans)cobT riboswitch G168C-GFP	A. halodurans cobT riboswitch mutant G168C reporter	This study	CTTCTTAGGTGCCTCATTTGTAGGAGAATAGGGAAGTTCTGAAACGACGCGGAGCCCGCCACTGTAGTCGAGGAGCTGCTACAATACCACTGGGAAACTGGGAAGGTGTAGCATGCGATGAATCGGAGCCAGGAGACCTGCCTAAGAAGATGCGCTGTCATTGATGACGCATGGCATACCCTCAGCTTATTTAAGCTGGGGTTTTTT	https://benchling.com/s/seq-iApOOq2WJn3oEYUMHv8E?m=slm-bZmRKi4fcuekMcIRlmIr
BP441	KK642 amyE::Pveg-(A. halodurans)cobT riboswitch C181G-GFP	A. halodurans cobT riboswitch mutant C181G reporter	This study	CTTCTTAGGTGCCTCATTTGTAGGAGAATAGGGAAGTTCTGAAACGACGCGGAGCCCGCCACTGTAGTCGAGGAGCTGCTACAATACCACTGGGAAACTGGGAAGGTGTAGCATGCGATGAATCGGAGCCAGGAGACCTGCCTAAGAAGATGCGCTGTCATTGATGAGGCATGGCATACCGTCAGCTTATTTAAGCTGGGGTTTTTT	https://benchling.com/s/seq-opMqocs4x8YlsJ1kCG70?m=slm-Wmoqt7fYyUIkz02rOsA9
BP445	KK642 amyE::Pveg-(A. halodurans)cobT riboswitch G200C-GFP	A. halodurans cobT riboswitch mutant G200C reporter	This study	CTTCTTAGGTGCCTCATTTGTAGGAGAATAGGGAAGTTCTGAAACGACGCGGAGCCCGCCACTGTAGTCGAGGAGCTGCTACAATACCACTGGGAAACTGGGAAGGTGTAGCATGCGATGAATCGGAGCCAGGAGACCTGCCTAAGAAGATGCGCTGTCATTGATGAGGCATGGCATACCCTCAGCTTATTTAAGCTGGCGTTTTTT	https://benchling.com/s/seq-7iKtOL2blQOPJbUxuYqQ?m=slm-lfQ8u8vboe6HiEWrbGWb
BP443	KK642 amyE::Pveg-(A. halodurans)cobT riboswitch G168C-C181G-GFP	A. halodurans cobT riboswitch mutant G168C-C181G reporter	This study	CTTCTTAGGTGCCTCATTTGTAGGAGAATAGGGAAGTTCTGAAACGACGCGGAGCCCGCCACTGTAGTCGAGGAGCTGCTACAATACCACTGGGAAACTGGGAAGGTGTAGCATGCGATGAATCGGAGCCAGGAGACCTGCCTAAGAAGATGCGCTGTCATTGATGACGCATGGCATACCGTCAGCTTATTTAAGCTGGGGTTTTTT	https://benchling.com/s/seq-j9VKQ4aPegwaO7u628CI?m=slm-V6vx81ZpmUG6PNsWQyfd
BP447	KK642 amyE::Pveg-(A. halodurans)cobT riboswitch C181G-G200C-GFP	A. halodurans cobT riboswitch mutant C181G-G200C reporter	This study	CTTCTTAGGTGCCTCATTTGTAGGAGAATAGGGAAGTTCTGAAACGACGCGGAGCCCGCCACTGTAGTCGAGGAGCTGCTACAATACCACTGGGAAACTGGGAAGGTGTAGCATGCGATGAATCGGAGCCAGGAGACCTGCCTAAGAAGATGCGCTGTCATTGATGAGGCATGGCATACCGTCAGCTTATTTAAGCTGGCGTTTTTT	https://benchling.com/s/seq-tokCbkKdUdGfFHUmq9Ij?m=slm-QzKtqYSHbGymxca3Njrt
BP551	KK642 amyE::Pveg-(A. halodurans)cobT riboswitch G168C-C181G-G200C-GFP	A. halodurans cobT riboswitch mutant G168C-C181G-G200C reporter	This study	CTTCTTAGGTGCCTCATTTGTAGGAGAATAGGGAAGTTCTGAAACGACGCGGAGCCCGCCACTGTAGTCGAGGAGCTGCTACAATACCACTGGGAAACTGGGAAGGTGTAGCATGCGATGAATCGGAGCCAGGAGACCTGCCTAAGAAGATGCGCTGTCATTGATGACGCATGGCATACCGTCAGCTTATTTAAGCTGGCGTTTTTT	https://benchling.com/s/seq-YNs3ijdg4jqUE2Kuu8Ga?m=slm-TSs4Ux2tl1QFnBl94cCx
LR102	KK642 amyE::Pveg-P.m.metE-A.h.cobT(A.h.cobT kissing loop) riboswitch-GFP	riboswitch chimera reporter, P. megaterium metE aptamer fused to A. halodurans cobT expression platform with the kissing loop from A. halodurans cobT	This study	ATGCATCAGGTGCTGTGTAACGAATGTACGCAGCTTAAAAGGGAAGACCGGTGAAAAGCCGGCGCGGAGCCCGCCACTGTAATGGGGAGCAACTTATTAACCACTGTTTCATGTTGAAATGGGAAGGGATAAGAAGCGATGAACCTAAGTCAGGAGACCTGCCTGTTGTATATGCGCTGTCATTGATGAGGCATGGCATACCCTCAGCTTATTTAAGCTGGGGTTTTTT	https://benchling.com/s/seq-z9KXJS2ygF9XQDSPQvV4?m=slm-6x6QBfUW9U9Ied8rsQlT
LR105	KK642 amyE::Pveg-P.m.metE-A.h.cobT(P.m.metE kissing loop) riboswitch-GFP	riboswitch chimera reporter, P. megaterium metE aptamer fused to A. halodurans cobT expression platform with the kissing loop from P. megaterium metE	This study	ATGCATCAGGTGCTGTGTAACGAATGTACGCAGCTTAAAAGGGAAGACCGGTGAAAAGCCGGCGCGGTCCCGCCACTGTAATGGGGAGCAACTTATTAACCACTGTTTCATGTTGAAATGGGAAGGGATAAGAAGCGATGAACCTAAGTCAGGAGACCTGCCTGTTGTATATGCGCTGTCATTGATGAGGCGGGATACCTCAGCTTATTTAAGCTGGGGTTTTTT	https://benchling.com/s/seq-A2HToLDrcT1WdflZBBeI?m=slm-Ll9gopM3X2iZADc20bOO
BP658	KK642 amyE::Pveg-P.m.metE-synthetic expression platform C riboswitch-GFP	synthetic riboswitch reporter, P. megaterium metE aptamer fused to synthetic expression platform C	This study	ATGCATCAGGTGCTGTGTAACGAATGTACGCAGCTTAAAAGGGAAGACCGGTGAAAAGCCGGCGCGGTCCCGCCACTGTAATGGGGAGCAACTTATTAACCACTGTTTCATGTTGAAATGGGAAGGGATAAGAAGCGATGAACCTAAGTCAGGAGACCTGCCTGTTGTATGTATCCCGTGAGGCGGGATACCTCAGCTTATTTAAGCTGGGGTTTTTT	https://benchling.com/s/seq-PPnpvrk4L0KelZeqrk01?m=slm-FbHElUko5dfthPzFctrj
BP622	KK642 amyE::Pveg-P.m.metE-synthetic expression platform D riboswitch-GFP	synthetic riboswitch reporter, P. megaterium metE aptamer fused to synthetic expression platform D	This study	ATGCATCAGGTGCTGTGTAACGAATGTACGCAGCTTAAAAGGGAAGACCGGTGAAAAGCCGGCGCGGTCCCGCCACTGTAATGGGGAGCAACTTATTAACCACTGTTTCATGTTGAAATGGGAAGGGATAAGAAGCGATGAACCTAAGTCAGGAGACCTGCCTGTTGTATGTGAGGAAGCTCTACGGGATATAGAGAGCCTCAGCTTATTTAAGCTGGGGTTTTTT	https://benchling.com/s/seq-wTmBBFt4DjEtO3xc7Zqb?m=slm-lAigt3PF8UNppaxdCa7q
BP626	KK642 amyE::Pveg-P.m.metE-synthetic expression platform E riboswitch-GFP	synthetic riboswitch reporter, P. megaterium metE aptamer fused to synthetic expression platform E	This study	ATGCATCAGGTGCTGTGTAACGAATGTACGCAGCTTAAAAGGGAAGACCGGTGAAAAGCCGGCGCGGTCCCGCCACTGTAATGGGGAGCAACTTATTAACCACTGTTTCATGTTGAAATGGGAAGGGATAAGAAGCGATGAACCTAAGTCAGGAGACCTGCCTGTTGTATGTGAGGAAGGAGATCGGGATAATCTCAGCCTCAGCTTATTTAAGCTGGGGTTTTTT	https://benchling.com/s/seq-sXojJxijsbR4ON51ehwa?m=slm-rKhNHULqwImjnGUD6HGc
BP646	KK642 amyE::Pveg-P.m.metE-synthetic expression platform F riboswitch-GFP	synthetic riboswitch reporter, P. megaterium metE aptamer fused to synthetic expression platform F	This study	ATGCATCAGGTGCTGTGTAACGAATGTACGCAGCTTAAAAGGGAAGACCGGTGAAAAGCCGGCGCGGTCCCGCCACTGTAATGGGGAGCAACTTATTAACCACTGTTTCATGTTGAAATGGGAAGGGATAAGAAGCGATGAACCTAAGTCAGGAGACCTGCCTGTTGTATGAGAGAAAGGAGATCGGGATAATCTCAGTCTCTCTTTTCATTTCGAAAAGAGAGATTTTTT	https://benchling.com/s/seq-6EMAzbUGoU4n4E9GiDbt?m=slm-XFocVuou0G9u095KB86G
BP628	KK642 amyE::Pveg-P.m.metE-synthetic expression platform G riboswitch-GFP	synthetic riboswitch reporter, P. megaterium metE aptamer fused to synthetic expression platform G	This study	ATGCATCAGGTGCTGTGTAACGAATGTACGCAGCTTAAAAGGGAAGACCGGTGAAAAGCCGGCGCGGTCCCGCCACTGTAATGGGGAGCAACTTATTAACCACTGTTTCATGTTGAAATGGGAAGGGATAAGAAGCGATGAACCTAAGTCAGGAGACCTGCCTGTTGTATGTATCCCGTGAGGAAGGAGATCGGGATAATCTCAGCCTCAGCTTATTTAAGCTGGGGTTTTTT	https://benchling.com/s/seq-pQHQs8uXE9Ed4RL2wJxh?m=slm-woDUOFozxRlpibqqWyNc
BP630	KK642 amyE::Pveg-P.m.metE-synthetic expression platform H riboswitch-GFP	synthetic riboswitch reporter, P. megaterium metE aptamer fused to synthetic expression platform H	This study	ATGCATCAGGTGCTGTGTAACGAATGTACGCAGCTTAAAAGGGAAGACCGGTGAAAAGCCGGCGCGGTCCCGCCACTGTAATGGGGAGCAACTTATTAACCACTGTTTCATGTTGAAATGGGAAGGGATAAGAAGCGATGAACCTAAGTCAGGAGACCTGCCTGTTGTATGCACTTAAGCTCTACGGGATATAGAGAGGAGTGGAAAAGATTTCCTTTTCCACTCTTTTTT	https://benchling.com/s/seq-ZRZpgHgFCxNpQEhQpV24?m=slm-nMPJQk1YHbSni9xVnovl
BP652	KK642 amyE::Pveg-P.m.metE-synthetic expression platform I riboswitch-GFP	synthetic riboswitch reporter, P. megaterium metE aptamer fused to synthetic expression platform I	This study	ATGCATCAGGTGCTGTGTAACGAATGTACGCAGCTTAAAAGGGAAGACCGGTGAAAAGCCGGCGCGGTCCCGCCACTGTAATGGGGAGCAACTTATTAACCACTGTTTCATGTTGAAATGGGAAGGGATAAGAAGCGATGAACCTAAGTCAGGAGACCTGCCTGTTGTATGTGAGGCGGGATACCTCAGCTTATTTAAGCTGGGGTTTTTT	https://benchling.com/s/seq-zrJDuSxBtUijVurDFp3L?m=slm-nAy0LkmoS8JLZyKy7Gsj
BP650	KK642 amyE::Pveg-P.m.metE-synthetic expression platform J riboswitch-GFP	synthetic riboswitch reporter, P. megaterium metE aptamer fused to synthetic expression platform J	This study	ATGCATCAGGTGCTGTGTAACGAATGTACGCAGCTTAAAAGGGAAGACCGGTGAAAAGCCGGCGCGGTCCCGCCACTGTAATGGGGAGCAACTTATTAACCACTGTTTCATGTTGAAATGGGAAGGGATAAGAAGCGATGAACCTAAGTCAGGAGACCTGCCTGTTGTATGTATCCCGAGAGACGGGATATCTCTCTTTTCATTTCGAAAAGAGAGATTTTTT	https://benchling.com/s/seq-iDEDLDj9PzGn7IyJ5bik?m=slm-NVvHAWqXEFgf0kea7Ryd
BP624	KK642 amyE::Pveg-P.m.metE-synthetic expression platform K riboswitch-GFP	synthetic riboswitch reporter, P. megaterium metE aptamer fused to synthetic expression platform K	This study	ATGCATCAGGTGCTGTGTAACGAATGTACGCAGCTTAAAAGGGAAGACCGGTGAAAAGCCGGCGCGGTCCCGCCACTGTAATGGGGAGCAACTTATTAACCACTGTTTCATGTTGAAATGGGAAGGGATAAGAAGCGATGAACCTAAGTCAGGAGACCTGCCTGTTGTATGTATCCCGTGAGGAAGCTCTACGGGATATAGAGAGCCTCAGCTTATTTAAGCTGGGGTTTTTT	https://benchling.com/s/seq-mIBG5zONhiomg2i1nQiW?m=slm-yBMcehizpuJVA9BLCmCb
BP620	KK642 amyE::Pveg-P.m.metE-synthetic expression platform L riboswitch-GFP	synthetic riboswitch reporter, P. megaterium metE aptamer fused to synthetic expression platform L	This study	ATGCATCAGGTGCTGTGTAACGAATGTACGCAGCTTAAAAGGGAAGACCGGTGAAAAGCCGGCGCGGTCCCGCCACTGTAATGGGGAGCAACTTATTAACCACTGTTTCATGTTGAAATGGGAAGGGATAAGAAGCGATGAACCTAAGTCAGGAGACCTGCCTGTTGTATGTATCCCGAGAGAAAGGAGATCGGGATAATCTCAGTCTCTCTTTTCATTTCGAAAAGAGAGATTTTTT	https://benchling.com/s/seq-YYFq4zc2wj2Nt9kWsFgc?m=slm-gABV3kMLZrnvafqNW2mi
BP648	KK642 amyE::Pveg-P.m.metE-synthetic expression platform M riboswitch-GFP	synthetic riboswitch reporter, P. megaterium metE aptamer fused to synthetic expression platform M	This study	ATGCATCAGGTGCTGTGTAACGAATGTACGCAGCTTAAAAGGGAAGACCGGTGAAAAGCCGGCGCGGTCCCGCCACTGTAATGGGGAGCAACTTATTAACCACTGTTTCATGTTGAAATGGGAAGGGATAAGAAGCGATGAACCTAAGTCAGGAGACCTGCCTGTTGTATGAGAGACGGGATATCTCTCTTTTCATTTCGAAAAGAGAGATTTTTT	https://benchling.com/s/seq-P5emTtLVROLT8UoXtW9f?m=slm-N47rU9I43bkZ67ELBLPG
BP632	KK642 amyE::Pveg-P.m.metE-synthetic expression platform N riboswitch-GFP	synthetic riboswitch reporter, P. megaterium metE aptamer fused to synthetic expression platform N	This study	ATGCATCAGGTGCTGTGTAACGAATGTACGCAGCTTAAAAGGGAAGACCGGTGAAAAGCCGGCGCGGTCCCGCCACTGTAATGGGGAGCAACTTATTAACCACTGTTTCATGTTGAAATGGGAAGGGATAAGAAGCGATGAACCTAAGTCAGGAGACCTGCCTGTTGTATGTATCCCGCACTTAAGCTCTACGGGATATAGAGAGGAGTGGAAAAGATTTCCTTTTCCACTCTTTTTT	https://benchling.com/s/seq-ICx2LO7bxLk4r1U6ERgF?m=slm-c1FsovWRqjMxkRRR5Enx
BP523	KK642 amyE::Pveg-(P. megaterium)metE riboswitch deletion of middle stem-GFP	P. megaterium metE riboswitch mutant deletion of stem between P13 and the terminator reporter	This study	ATGCATCAGGTGCTGTGTAACGAATGTACGCAGCTTAAAAGGGAAGACCGGTGAAAAGCCGGCGCGGTCCCGCCACTGTAATGGGGAGCAACTTATTAACCACTGTTTCATGTTGAAATGGGAAGGGATAAGAAGCGATGAACCTAAGTCAGGAGACCTGCCTGTTGTATGCACTTAAGCTCTACGGGATATAGAGAGGAGTGAGCATCTCTCTTTTCATTTCGAAAAGAGAGATTTTTT	https://benchling.com/s/seq-IYltYq7TTI4jGd526isA?m=slm-bfL5vGKLwnFe3iLfSbmo
BP582	KK642 amyE::Pveg-(P. megaterium)metE riboswitch deletion of bulge-GFP	P. megaterium metE riboswitch mutant deletion of bulge in the stem between P13 and the terminator reporter	This study	ATGCATCAGGTGCTGTGTAACGAATGTACGCAGCTTAAAAGGGAAGACCGGTGAAAAGCCGGCGCGGTCCCGCCACTGTAATGGGGAGCAACTTATTAACCACTGTTTCATGTTGAAATGGGAAGGGATAAGAAGCGATGAACCTAAGTCAGGAGACCTGCCTGTTGTATGCACTTAAGCTCTACGGGATATAGAGAGGAGTGAGGAATACGTGTTGAGAAAAACAGGCTATCTCAACGCGTATCATCTCTCTTTTCATTTCGAAAAGAGAGATTTTTT	https://benchling.com/s/seq-4JkiWOEZytGCFsH27rwx?m=slm-ncRuKEmiUiD5kIsIYaDd
BP403	KK642 amyE::Pveg-(A. halodurans)cobT riboswitch G54C-C175G-GFP	A. halodurans cobT riboswitch mutant G54C-C175G reporter	This study	CTTCTTAGGTGCCTCATTTGTAGGAGAATAGGGAAGTTCTGAAACGACGCGGACCCCGCCACTGTAGTCGAGGAGCTGCTACAATACCACTGGGAAACTGGGAAGGTGTAGCATGCGATGAATCGGAGCCAGGAGACCTGCCTAAGAAGATGCGCTGTCATTGATGAGGCATGGGATACCCTCAGCTTATTTAAGCTGGGGTTTTTT	https://benchling.com/s/seq-mNO5thZWLH3KzPpYcxON?m=slm-7l1MnAOFP2LOutmUYSwD
BP405	KK642 amyE::Pveg-(A. halodurans)cobT riboswitch C55G-G174C-GFP	A. halodurans cobT riboswitch mutant C55G-G174C reporter	This study	CTTCTTAGGTGCCTCATTTGTAGGAGAATAGGGAAGTTCTGAAACGACGCGGAGGCCGCCACTGTAGTCGAGGAGCTGCTACAATACCACTGGGAAACTGGGAAGGTGTAGCATGCGATGAATCGGAGCCAGGAGACCTGCCTAAGAAGATGCGCTGTCATTGATGAGGCATGCCATACCCTCAGCTTATTTAAGCTGGGGTTTTTT	https://benchling.com/s/seq-FnliikMOv7sW5EMdWUcc?m=slm-DvVPQDA3Zt7SqLwBgfq3
BP328	KK642 amyE::Pveg-(A. halodurans)cobT riboswitch C56G-G173C-GFP	A. halodurans cobT riboswitch mutant C56G-G173C reporter	This study	CTTCTTAGGTGCCTCATTTGTAGGAGAATAGGGAAGTTCTGAAACGACGCGGAGCGCGCCACTGTAGTCGAGGAGCTGCTACAATACCACTGGGAAACTGGGAAGGTGTAGCATGCGATGAATCGGAGCCAGGAGACCTGCCTAAGAAGATGCGCTGTCATTGATGAGGCATCGCATACCCTCAGCTTATTTAAGCTGGGGTTTTTT	https://benchling.com/s/seq-IXCeTiZy1SEDy1TCtgCA?m=slm-6DDvneG4nZH57Gxqv1H3
MK103	KK642 amyE::Pveg-(S.ovata)cobT-riboswitch G80C-GFP	S. ovata cobT riboswitch mutant G80C reporter	This study	CCATACAGGTGCCTCTTAGTAAGCTAAGAGGAGAATAGGGAAGTTCGGAAGGATTCATAAATCCTTAAACGACGCGGTCCCGCCACTGTAATCGGGAAAGAATGCTTTTATTATGCCACCGGCAAGCGGGAAGGCAAGGGTGTTCTTATGAACCGTAAGCCAGGAGACCTGCCTGTTTTGGCTGTTATTTACCTCCGCGCCAGAGGTAGTACCAGAAGGACAGGATTTTATGAAAATATAACCCTGGCTCTTTTGGGCTAAGGTTTTTTTT
MK105	KK642 amyE::Pveg-(S.ovata)cobT-riboswitch C198G-GFP	S. ovata cobT riboswitch mutant C198G reporter	This study	CCATACAGGTGCCTCTTAGTAAGCTAAGAGGAGAATAGGGAAGTTCGGAAGGATTCATAAATCCTTAAACGACGCGGTCGCGCCACTGTAATCGGGAAAGAATGCTTTTATTATGCCACCGGCAAGCGGGAAGGCAAGGGTGTTCTTATGAACCGTAAGCCAGGAGACCTGCCTGTTTTGGCTGTTATTTACCTCCGGGCCAGAGGTAGTACCAGAAGGACAGGATTTTATGAAAATATAACCCTGGCTCTTTTGGGCTAAGGTTTTTTTT
MK107	KK642 amyE::Pveg-(S.ovata)cobT-riboswitch G80C - C198G-GFP	S. ovata cobT riboswitch mutant G80C - C198G reporter	This study	CCATACAGGTGCCTCTTAGTAAGCTAAGAGGAGAATAGGGAAGTTCGGAAGGATTCATAAATCCTTAAACGACGCGGTCCCGCCACTGTAATCGGGAAAGAATGCTTTTATTATGCCACCGGCAAGCGGGAAGGCAAGGGTGTTCTTATGAACCGTAAGCCAGGAGACCTGCCTGTTTTGGCTGTTATTTACCTCCGGGCCAGAGGTAGTACCAGAAGGACAGGATTTTATGAAAATATAACCCTGGCTCTTTTGGGCTAAGGTTTTTTTT
MK114	KK642 amyE::Pveg-(S.ovata)cobT-riboswitch G175C- G184C-GFP	S. ovata cobT riboswitch mutant G175C- G184C reporter	This study	CCATACAGGTGCCTCTTAGTAAGCTAAGAGGAGAATAGGGAAGTTCGGAAGGATTCATAAATCCTTAAACGACGCGGTCGCGCCACTGTAATCGGGAAAGAATGCTTTTATTATGCCACCGGCAAGCGGGAAGGCAAGGGTGTTCTTATGAACCGTAAGCCAGGAGACCTGCCTCTTTTGGCTCTTATTTACCTCCGCGCCAGAGGTAGTACCAGAAGGACAGGATTTTATGAAAATATAACCCTGGCTCTTTTGGGCTAAGGTTTTTTTT
MK122	KK642 amyE::Pveg-(S.ovata)cobT-riboswitch C213G-C221G-GFP	S. ovata cobT riboswitch mutant C213G-C221G reporter	This study	CCATACAGGTGCCTCTTAGTAAGCTAAGAGGAGAATAGGGAAGTTCGGAAGGATTCATAAATCCTTAAACGACGCGGTCGCGCCACTGTAATCGGGAAAGAATGCTTTTATTATGCCACCGGCAAGCGGGAAGGCAAGGGTGTTCTTATGAACCGTAAGCCAGGAGACCTGCCTGTTTTGGCTGTTATTTACCTCCGCGCCAGAGGTAGTACGAGAAGGAGAGGATTTTATGAAAATATAACCCTGGCTCTTTTGGGCTAAGGTTTTTTTT
MK116	KK642 amyE::Pveg-(S.ovata)cobT-riboswitch G175C-G184C-C213G-C221G-GFP	S. ovata cobT riboswitch mutant G175C- G184C-C213G-C221G reporter	This study	CCATACAGGTGCCTCTTAGTAAGCTAAGAGGAGAATAGGGAAGTTCGGAAGGATTCATAAATCCTTAAACGACGCGGTCGCGCCACTGTAATCGGGAAAGAATGCTTTTATTATGCCACCGGCAAGCGGGAAGGCAAGGGTGTTCTTATGAACCGTAAGCCAGGAGACCTGCCTCTTTTGGCTCTTATTTACCTCCGCGCCAGAGGTAGTACGAGAAGGAGAGGATTTTATGAAAATATAACCCTGGCTCTTTTGGGCTAAGGTTTTTTTT
MK118	KK642 amyE::Pveg-(S.ovata)cobT-riboswitch G246C- C250G-GFP	S. ovata cobT riboswitch mutant G246C- C250G reporter	This study	CCATACAGGTGCCTCTTAGTAAGCTAAGAGGAGAATAGGGAAGTTCGGAAGGATTCATAAATCCTTAAACGACGCGGTCGCGCCACTGTAATCGGGAAAGAATGCTTTTATTATGCCACCGGCAAGCGGGAAGGCAAGGGTGTTCTTATGAACCGTAAGCCAGGAGACCTGCCTGTTTTGGCTGTTATTTACCTCCGCGCCAGAGGTAGTACCAGAAGGACAGGATTTTATGAAAATATAACCCTCGCTGTTTTGGGCTAAGGTTTTTTTT
MK124	KK642 amyE::Pveg-(S.ovata)cobT-riboswitch G255C-T259A-GFP	S. ovata cobT riboswitch mutant G255C-T259A reporter	This study	CCATACAGGTGCCTCTTAGTAAGCTAAGAGGAGAATAGGGAAGTTCGGAAGGATTCATAAATCCTTAAACGACGCGGTCGCGCCACTGTAATCGGGAAAGAATGCTTTTATTATGCCACCGGCAAGCGGGAAGGCAAGGGTGTTCTTATGAACCGTAAGCCAGGAGACCTGCCTGTTTTGGCTGTTATTTACCTCCGCGCCAGAGGTAGTACCAGAAGGACAGGATTTTATGAAAATATAACCCTGGCTCTTTTCGGCAAAGGTTTTTTTT
MK120	KK642 amyE::Pveg-(S.ovata)cobT-riboswitch G246C-C250G-G255C-T259A-GFP	S. ovata cobT riboswitch mutant G246C- C250G-G255C-T259A reporter	This study	CCATACAGGTGCCTCTTAGTAAGCTAAGAGGAGAATAGGGAAGTTCGGAAGGATTCATAAATCCTTAAACGACGCGGTCGCGCCACTGTAATCGGGAAAGAATGCTTTTATTATGCCACCGGCAAGCGGGAAGGCAAGGGTGTTCTTATGAACCGTAAGCCAGGAGACCTGCCTGTTTTGGCTGTTATTTACCTCCGCGCCAGAGGTAGTACCAGAAGGACAGGATTTTATGAAAATATAACCCTCGCTGTTTTCGGCAAAGGTTTTTTTT
MK126	KK642 amyE::Pveg-(S.ovata)cobT-riboswitch G175C- G184C-C213G-C221G-G246C- C250G-G255C-T259A-GFP	S. ovata cobT riboswitch mutant G175C-G184C-C213G-C221G-G246C- C250G-G255C-T259A reporter	This study	CCATACAGGTGCCTCTTAGTAAGCTAAGAGGAGAATAGGGAAGTTCGGAAGGATTCATAAATCCTTAAACGACGCGGTCCCGCCACTGTAATCGGGAAAGAATGCTTTTATTATGCCACCGGCAAGCGGGAAGGCAAGGGTGTTCTTATGAACCGTAAGCCAGGAGACCTGCCTCTTTTGGCTCTTATTTACCTCCGGGCCAGAGGTAGTACGAGAAGGAGAGGATTTTATGAAAATATAACCCTCGCTGTTTTCGGCAAAGGTTTTTTTT
BP586	KK642 amyE::Pveg-(S.ovata)nikA-riboswitch C61G-GFP	S. ovata nikA riboswitch mutant C61G reporter	This study	ATTGAGATAGGTGCCCATTAGGGCTTAATAGGGAAGACCGGTTAAAAGCCGGCGCGGTCCGGCCACTGTAACGGGGAGTAAGCTTAAGATATACCACTGGGACAACAGTCTTGGGAAGGTTTAAGCAAACCATGATCCGGAGCCAGGAGAACTGCCTGTCTGACAATCACCGTTTTTCACCCACGCGGTATGGGGAGGGGATTACAGTTAAGTGCGCTATTAGGTATTTTGCTGAATTCACTCCTGGCTTTACACCAGGAGTTTTT	https://benchling.com/s/seq-Y7U0KovRXiwn8pLi4lfo?m=slm-VTECra3ZUpaxyvyJTiUs
BP592	KK642 amyE::Pveg-(S.ovata)nikA-riboswitch G187C-GFP	S. ovata nikA riboswitch mutant G187C reporter	This study	ATTGAGATAGGTGCCCATTAGGGCTTAATAGGGAAGACCGGTTAAAAGCCGGCGCGGTCCCGCCACTGTAACGGGGAGTAAGCTTAAGATATACCACTGGGACAACAGTCTTGGGAAGGTTTAAGCAAACCATGATCCGGAGCCAGGAGAACTGCCTGTCTGACAATCACCGTTTTTCACCCACGCCGTATGGGGAGGGGATTACAGTTAAGTGCGCTATTAGGTATTTTGCTGAATTCACTCCTGGCTTTACACCAGGAGTTTTT	https://benchling.com/s/seq-jnRU2vPk1aDiMgJkxsN8?m=slm-2DfnVwPP0xeWbpzKvclK
BP594	KK642 amyE::Pveg-(S.ovata)nikA-riboswitch C61G-G187C-GFP	S. ovata nikA riboswitch mutant C61G-G187C reporter	This study	ATTGAGATAGGTGCCCATTAGGGCTTAATAGGGAAGACCGGTTAAAAGCCGGCGCGGTCCGGCCACTGTAACGGGGAGTAAGCTTAAGATATACCACTGGGACAACAGTCTTGGGAAGGTTTAAGCAAACCATGATCCGGAGCCAGGAGAACTGCCTGTCTGACAATCACCGTTTTTCACCCACGCCGTATGGGGAGGGGATTACAGTTAAGTGCGCTATTAGGTATTTTGCTGAATTCACTCCTGGCTTTACACCAGGAGTTTTT	https://benchling.com/s/seq-qQp03iqSoDysibPI6QkA?m=slm-hoQ8oxgXLu2r469RHafM
BP511	KK642 amyE::Pveg-(S.ovata)nikA-riboswitch C178G-C181G-GFP	S. ovata nikA riboswitch mutant C178G-C181G reporter	This study	ATTGAGATAGGTGCCCATTAGGGCTTAATAGGGAAGACCGGTTAAAAGCCGGCGCGGTCCCGCCACTGTAACGGGGAGTAAGCTTAAGATATACCACTGGGACAACAGTCTTGGGAAGGTTTAAGCAAACCATGATCCGGAGCCAGGAGAACTGCCTGTCTGACAATCACCGTTTTTGACGCACGCGGTATGGGGAGGGGATTACAGTTAAGTGCGCTATTAGGTATTTTGCTGAATTCACTCCTGGCTTTACACCAGGAGTTTTT	https://benchling.com/s/seq-jo1Rbs12gp3iBZPYO1Gq?m=slm-sZNvSZW9VA0hlbKcNPWU
BP559	KK642 amyE::Pveg-(S.ovata)nikA-riboswitch G193C-G195C-GFP	S. ovata nikA riboswitch mutant G193C-G195C reporter	This study	ATTGAGATAGGTGCCCATTAGGGCTTAATAGGGAAGACCGGTTAAAAGCCGGCGCGGTCCCGCCACTGTAACGGGGAGTAAGCTTAAGATATACCACTGGGACAACAGTCTTGGGAAGGTTTAAGCAAACCATGATCCGGAGCCAGGAGAACTGCCTGTCTGACAATCACCGTTTTTCACCCACGCGGTATGCGCAGGGGATTACAGTTAAGTGCGCTATTAGGTATTTTGCTGAATTCACTCCTGGCTTTACACCAGGAGTTTTT	https://benchling.com/s/seq-ABdAMsxDeKcB8a2ShYTx?m=slm-jNeqRY4BaDtRgTzdavTC
BP549	KK642 amyE::Pveg-(S.ovata)nikA-riboswitch C178G-C181G-G193C-G195C-GFP	S. ovata nikA riboswitch mutant C178G-C181G-G193C-G195C reporter	This study	ATTGAGATAGGTGCCCATTAGGGCTTAATAGGGAAGACCGGTTAAAAGCCGGCGCGGTCCCGCCACTGTAACGGGGAGTAAGCTTAAGATATACCACTGGGACAACAGTCTTGGGAAGGTTTAAGCAAACCATGATCCGGAGCCAGGAGAACTGCCTGTCTGACAATCACCGTTTTTGACGCACGCGGTATGCGCAGGGGATTACAGTTAAGTGCGCTATTAGGTATTTTGCTGAATTCACTCCTGGCTTTACACCAGGAGTTTTT	https://benchling.com/s/seq-I2r67jWd4A9eWKnfwpWp?m=slm-IHivvwo1XT6I15hbk82A
LR103	KK642 amyE::Pveg-A.h.cobT-P.m.metE(A.h.cobT kissing loop) riboswitch-GFP	riboswitch chimera reporter, A. halodurans cobT aptamer fused to P. megaterium metE expression platform with the kissing loop from A. halodurans cobT	This study	CTTCTTAGGTGCCTCATTTGTAGGAGAATAGGGAAGTTCTGAAACGACGCGGAGCCCGCCACTGTAGTCGAGGAGCTGCTACAATACCACTGGGAAACTGGGAAGGTGTAGCATGCGATGAATCGGAGCCAGGAGACCTGCCTAAGAAGGCACTTAAGCTCTACATGGCATACTAGAGAGGAGTGAGGAATACGTGTTGAGAAAAACAGGCTATCTCAACTTTAGTTAAGTATGCGTATCATCTCTCTTTTCATTTCGAAAAGAGAGATTTTTT	https://benchling.com/s/seq-uFAcBYu5E5JRVrGrzzQF?m=slm-ijEuocTU1NH5BBxWiPEB
LR104	KK642 amyE::Pveg-A.h.cobT-P.m.metE(P.m.metE kissing loop) riboswitch-GFP	riboswitch chimera reporter, A. halodurans cobT aptamer fused to P. megaterium metE expression platform with the kissing loop from P. megaterium metE	This study	CTTCTTAGGTGCCTCATTTGTAGGAGAATAGGGAAGTTCTGAAACGACGCGGTCCCGCCACTGTAGTCGAGGAGCTGCTACAATACCACTGGGAAACTGGGAAGGTGTAGCATGCGATGAATCGGAGCCAGGAGACCTGCCTAAGAAGGCACTTAAGCTCTACGGGATATAGAGAGGAGTGAGGAATACGTGTTGAGAAAAACAGGCTATCTCAACTTTAGTTAAGTATGCGTATCATCTCTCTTTTCATTTCGAAAAGAGAGATTTTTT	https://benchling.com/s/seq-MJGSERnmhPEtpmtTSZnY?m=slm-a6XLXJdQTr0975yd88jg
BP634	KK642 amyE::Pveg-A.h.cobT-synthetic expression platform Q riboswitch-GFP	synthetic riboswitch reporter, A. halodurans cobT aptamer aptamer fused to synthetic expression platform Q	This study	CTTCTTAGGTGCCTCATTTGTAGGAGAATAGGGAAGTTCTGAAACGACGCGGAGCCCGCCACTGTAGTCGAGGAGCTGCTACAATACCACTGGGAAACTGGGAAGGTGTAGCATGCGATGAATCGGAGCCAGGAGACCTGCCTAAGAAGATGCGCTGTCATTGACCTCACATGGCATACTGAGGAGGAATACGTGTTGAGAAAAACAGGCTATCTCAACTTTAGTTAAGTATGCGTATCACCTCAGCTTATTTAAGCTGGGGTTTTTT	https://benchling.com/s/seq-TcneGm34hBtnpO5aJ3VX?m=slm-J78S61vDFEYO38ezpF0T
BP636	KK642 amyE::Pveg-A.h.cobT-synthetic expression platform R riboswitch-GFP	synthetic riboswitch reporter, A. halodurans cobT aptamer aptamer fused to synthetic expression platform R	This study	CTTCTTAGGTGCCTCATTTGTAGGAGAATAGGGAAGTTCTGAAACGACGCGGAGCCCGCCACTGTAGTCGAGGAGCTGCTACAATACCACTGGGAAACTGGGAAGGTGTAGCATGCGATGAATCGGAGCCAGGAGACCTGCCTAAGAAGATGCGCTGTCATTGATCTCTCATGGCATACAGAGAAGGAATACGTGTTGAGAAAAACAGGCTATCTCAACTTTAGTTAAGTATGCGTATCATCTCTCTTTTCATTTCGAAAAGAGAGATTTTTT	https://benchling.com/s/seq-lItq6kGUM7my3FCYp5XM?m=slm-E2fs1SL2Qqq8GdHnCU6R
BP638	KK642 amyE::Pveg-A.h.cobT-synthetic expression platform S riboswitch-GFP	synthetic riboswitch reporter, A. halodurans cobT aptamer aptamer fused to synthetic expression platform S	This study	CTTCTTAGGTGCCTCATTTGTAGGAGAATAGGGAAGTTCTGAAACGACGCGGAGCCCGCCACTGTAGTCGAGGAGCTGCTACAATACCACTGGGAAACTGGGAAGGTGTAGCATGCGATGAATCGGAGCCAGGAGACCTGCCTAAGAAGACCTCACATGGCATACTGAGGAGGAATACGTGTTGAGAAAAACAGGCTATCTCAACTTTAGTTAAGTATGCGTATCACCTCAGCTTATTTAAGCTGGGGTTTTTT	https://benchling.com/s/seq-2QwD51DejuSmDnOckncn?m=slm-eTa6U5o9DoKW2NsmSJET
BP640	KK642 amyE::Pveg-A.h.cobT-synthetic expression platform T riboswitch-GFP	synthetic riboswitch reporter, A. halodurans cobT aptamer aptamer fused to synthetic expression platform T	This study	CTTCTTAGGTGCCTCATTTGTAGGAGAATAGGGAAGTTCTGAAACGACGCGGAGCCCGCCACTGTAGTCGAGGAGCTGCTACAATACCACTGGGAAACTGGGAAGGTGTAGCATGCGATGAATCGGAGCCAGGAGACCTGCCTAAGAAGATCTCTCATGGCATACAGAGAAGGAATACGTGTTGAGAAAAACAGGCTATCTCAACTTTAGTTAAGTATGCGTATCATCTCTCTTTTCATTTCGAAAAGAGAGATTTTTT	https://benchling.com/s/seq-1d9QGk6GHG8TSJW4wDre?m=slm-Csdix5Z7jduYFOwY2RuB
BP642	KK642 amyE::Pveg-A.h.cobT-synthetic expression platform U riboswitch-GFP	synthetic riboswitch reporter, A. halodurans cobT aptamer aptamer fused to synthetic expression platform U	This study	CTTCTTAGGTGCCTCATTTGTAGGAGAATAGGGAAGTTCTGAAACGACGCGGAGCCCGCCACTGTAGTCGAGGAGCTGCTACAATACCACTGGGAAACTGGGAAGGTGTAGCATGCGATGAATCGGAGCCAGGAGACCTGCCTAAGAAGATGCGCTGTCATTGACCTCAAAGCTCTACATGGCATACTAGAGAGTGAGGAGGAATACGTGTTGAGAAAAACAGGCTATCTCAACTTTAGTTAAGTATGCGTATCACCTCAGCTTATTTAAGCTGGGGTTTTTT	https://benchling.com/s/seq-kuXDwfJ9VHnAbyqljINF?m=slm-qBbc2XDvpJBj5Sp9mwlm
BP660	KK642 amyE::Pveg-A.h.cobT-synthetic expression platform V riboswitch-GFP	synthetic riboswitch reporter, A. halodurans cobT aptamer aptamer fused to synthetic expression platform V	This study	CTTCTTAGGTGCCTCATTTGTAGGAGAATAGGGAAGTTCTGAAACGACGCGGAGCCCGCCACTGTAGTCGAGGAGCTGCTACAATACCACTGGGAAACTGGGAAGGTGTAGCATGCGATGAATCGGAGCCAGGAGACCTGCCTAAGAAGACCTCAAAGCTCTACATGGCATACTAGAGAGTGAGGAGGAATACGTGTTGAGAAAAACAGGCTATCTCAACTTTAGTTAAGTATGCGTATCACCTCAGCTTATTTAAGCTGGGGTTTTTT	https://benchling.com/s/seq-ZSZ88OK0EMODnhxetCqb?m=slm-uI9ad8V04bhuH2MXWhLQ
BP644	KK642 amyE::Pveg-A.h.cobT-synthetic expression platform W riboswitch-GFP	synthetic riboswitch reporter, A. halodurans cobT aptamer aptamer fused to synthetic expression platform W	This study	CTTCTTAGGTGCCTCATTTGTAGGAGAATAGGGAAGTTCTGAAACGACGCGGAGCCCGCCACTGTAGTCGAGGAGCTGCTACAATACCACTGGGAAACTGGGAAGGTGTAGCATGCGATGAATCGGAGCCAGGAGACCTGCCTAAGAAGATGCGCTGTCATTGATCTCTAAGCTCTACATGGCATACTAGAGAGAGAGAAGGAATACGTGTTGAGAAAAACAGGCTATCTCAACTTTAGTTAAGTATGCGTATCATCTCTCTTTTCATTTCGAAAAGAGAGATTTTTT	https://benchling.com/s/seq-gBURcPKrxRGGyi03xRbA?m=slm-51gq35VKmVwU6EVWnEIm
BP654	KK642 amyE::Pveg-A.h.cobT-synthetic expression platform X riboswitch-GFP	synthetic riboswitch reporter, A. halodurans cobT aptamer aptamer fused to synthetic expression platform X	This study	CTTCTTAGGTGCCTCATTTGTAGGAGAATAGGGAAGTTCTGAAACGACGCGGAGCCCGCCACTGTAGTCGAGGAGCTGCTACAATACCACTGGGAAACTGGGAAGGTGTAGCATGCGATGAATCGGAGCCAGGAGACCTGCCTAAGAAGATCTCTAAGCTCTACATGGCATACTAGAGAGAGAGAAGGAATACGTGTTGAGAAAAACAGGCTATCTCAACTTTAGTTAAGTATGCGTATCATCTCTCTTTTCATTTCGAAAAGAGAGATTTTTT	https://benchling.com/s/seq-UUgJNFxnLz67latclAuw?m=slm-M6S6KmD1QycTCrpxWCGu
